# Supplementary material for: Immunogenicity of Wild Type and Mutant Hepatitis B Surface Antigen Virus-like Particles (VLPs) in Mice with Pre-Existing Immunity against the Wild Type Vector
Source: Viruses. 2023 Jan 23;15(2):313. doi: 10.3390/v15020313 (PMC9963944; doi:10.3390/v15020313)
Supplement: Supplementary file 1 [file viruses-15-00313-s001.zip]

Archive with 1 entries (1 files):
- viruses-2167819-supplementary.pdf
